# Supplementary material for: Endothelial STING-JAK1 interaction promotes tumor vasculature normalization and antitumor immunity
Source: J Clin Invest. 2025 Jan 16;135(2):e180622. doi: 10.1172/JCI180622 (PMC11735096; doi:10.1172/JCI180622)
Supplement: Supporting data values [file jci-135-180622-s137.xlsx]

## Sheet: Figure 1A
		Days			PBS							cGAMP
		0d	0	0	0	0	0			0	0	0	0	0
		10d	24.1246	229.679	162.712	21.0109	646.803			56.4585	317.167	53.2668	29.6562	91.6193
		12d	28.62	557.63	230.817	49.3195	1066.26			83.2163	437.971	43.5486	61.8216	178.814
		14d	723.785	854.441	123.269	1245.87	537.221			92.4774	595.214	89.7685	132.389	264.512
		16d	1427.86	1849.15	456.03	941.904	657.268			92.0213	770.197	143.487	91.3245	359.73
		19d	1108.94	2708.6	792.976	2613.41	1090.79			148.406	428.877	290.831	114.376	263.952

## Sheet: Figure 1B
	Days			NaHCO3						DMXAA
	0d	0	0	0	0	0		0	0	0	0	0
	9d	97.8243	178.489	164.649	100.215	74.8154		69.0348	167.191	226.185	124.41	176.473
	11d	317.074	567.564	125.616	202.737	148.772		126.307	262.572	292.341	303.298	240.456
	14d	947.154	1083.85	311.124	673.199	403.564		301.2	287.483	580.887	202.872	236.103
	16d	1568.7	2230.96	491.474	456.394	620.976		155.089	107.402	457.646	123.42	85.1948
	18d	1722.41	4284.05	527.469	1003.95	391.751		192.264	160.352		232.624	97.9511

## Sheet: Figure 1C
				Previously challenged								Naive
		Days
		0d	0	0	0	0	0			0	0	0	0	0
		9d	0	0	0	0	0			119.764	221.652	122.094	83.5773	106.488
		11d	0	0	0	0	0			251.417	226.246	171.54	124.916	235.81
		14d	0	0	0	0	0			710.875	1097.3	204.312	246.781	304.057

## Sheet: Figure 1D
		Ccl5		Cxcl9		Cxcl10		Ifnb
	PBS	cGAMP	PBS	cGAMP	PBS	cGAMP	PBS	cGAMP
	1.00365	15.5925	1.14182	8.23	1.00334	1.86938	0.997177	15.6389
	2.23994	10.2	0.713096	6.75845	0.961119	2.949	3.32235	10.4041
	3.27792	25.6952	0.797681	15.6492	0.938339	2.95131	2.96185	20.9208

## Sheet: Figure 1E
		Ccl5		Cxcl9		Cxcl10		Ifnb
	DMSO	DMXAA	DMSO	DMXAA	DMSO	DMXAA	DMSO	DMXAA
	1.0004	12.5411	1.00171	34.9327	1.038	7.60969	1.02744	89.4505
	2.08799	12.7698	0.60403	25.32	2.72701	17.4233	1.69024	118.297
	0.485731	8.76782	0.44637	22.6031	0.452884	8.96947	0.493828	102.369

## Sheet: Figure 1F
		Days			IfnaR-/-+DMXAA						IIfnaR-/-+NaHCO3
		0d	0	0	0	0	0		0	0	0	0	0
		9d	60.306	254.662	162.341	230.439	195.707		70.1319	89.7947	246.301	115.097	111.254
		11d	119.59	317.3	256.048	353.485	357.077		115.723	221.897	126.286	226.014	226.326
		14d	464.937	178.87	292.404	534.16	382.382		483.939	542.458	724.116	526.672	1250.68
		16d	805.666	1817	1656.9	546.134	791.003		1904.83	1116.85	2113.67	991.579	2013.3
					WT+NaHCO3						WT+DMXAA
		0d	0	0	0	0	0		0	0	0	0	0
		9d	97.8243	178.489	164.649	100.215	74.8154		69.0348	167.191	226.185	124.41	176.473
		11d	317.074	567.564	125.616	202.737	148.772		126.307	262.572	292.341	303.298	240.456
		14d	947.154	1083.85	311.124	673.199	403.564		301.2	287.483	580.887	202.872	236.103
		16d	1568.7	2230.96	491.474	456.394	620.976		155.089	107.402	457.646	123.42	85.1948

## Sheet: Figure 1G
		Days			PBS+isotype								cGAMP+Isotype
		0	0	0	0	0	0	0			0	0	0	0	0	0
		9	401.067	156.16	142.18	134.897	111.25	70.3298			118.491	65.3209	202.269	28.125	100.014	36.8236
		11	607.383	237.503	226.501	217.539	265.567	148.042			223.546	121.927	591.808	128.716	206.78	153.871
		13	1021.75	594.902	321.069	255.01	398.109	305.84			196.722	164.221	712.324	97.6077	163.69	115.664
		14	1435.95	662.977	553.247	363.086	465.84	607.89			183.744	117.383	588.176	89.829	112.25	95.4394
		16	1069.95	858.137	829.191	578.641	716.836	705.495			109.133	150.702	571.32	121.05	101.136	45.6978
		18	1890.1	1253.22	1108.16	1354.84	1095.31	1151.36			156.83	115.52	845.416	115.52	110.374	52.614
					cGAMP+aCD8								PBS+aCD8
		0	0	0	0	0						0	0	0	0	0
		9	159.776	175.22	114.406	92.6571	147.701					166.791	99.4859	101.354	45.554	6
		11	273.489	316.601	689.33	249.443	243.73					287.773	94.5958	268.611	63.8353	42.336
		13	232.217	317.512	603.717	223.012	291.359					397.597	204.101	352.72	92.8774	79.8243
		14	221.91	389.697	968.38	339.193	274.572					715.5	343.188	703.859	205.296	194.775
		16	267.591	292.596	1149.84	126.594	380.915					1242.04	440.861	1279.83	408.726	554
		18	494.138	349.329	2171.73	281.724	842.81					2252.51	777.119	2227.36	636.529	1231

## Sheet: Figure 1H
		Days			PBS+Isotype								cGAMP+Isotype
		0	0	0	0	0	0	0			0	0	0	0	0	0
		9	401.067	156.16	142.18	134.897	111.25	70.3298			118.491	65.3209	202.269	28.125	100.014	36.8236
		11	607.383	237.503	226.501	217.539	265.567	148.042			223.546	121.927	591.808	128.716	206.78	153.871
		13	1021.75	594.902	321.069	255.01	398.109	305.84			196.722	164.221	712.324	97.6077	163.69	115.664
		14	1435.95	662.977	553.247	363.086	465.84	607.89			183.744	117.383	588.176	89.829	112.25	95.4394
		16	1069.95	858.137	829.191	578.641	716.836	705.495			109.133	150.702	571.32	121.05	101.136	45.6978
		18	1890.1	1253.22	1108.16	1354.84	1095.31	1151.36			156.83	115.52	845.416	115.52	110.374	52.614
					PBS+aCD4								cGAMP+aCD4
		0	0	0	0	0					0	0	0	0	0
		9	127.084	4	86.5172	75					79.126	195.032	64.7811	64.6695	142.398
		11	295.904	4	157.396	120.51					234.448	246.646	184.396	117.554	198.601
		13	394.918	119.636	318.064	199.344					349.448	503.078	120.513	121.992	177.536
		14	958.575	45.5535	434.559	377.488					149.446	320.218	130.854	124.597	208.604
		16	971.066	335.878	401.49	379.08					90.0178	420.957	96.0438	97.3882	194.183
		18	771.199	408.806	730.972	392.903					61.3221	448.644	101.782	80.2696	204.923

## Sheet: Figure 2A
				WT+NaHCO3									WT+DMXAA
		0d	0	0	0	0	0			0	0	0	0	0	0	0
		10d	55.575	136.216	13.7781	150.174	124.914			78.9457	148.761	145.981	271.723	244.192	120.961	148.694
		12d	75.5925	97.3378	14.5174	215.767				60.5475	110.753	178.929	463.296	150.403	65.8327	189.36
		15d	170.474	222.912	38.2261	399.026				50.7698	94	147.203	245.09	49.2563	156.669	136.51
		17d	495.048	231.562	110.629	828.528				92.3365	133.025	258.75	153.189	0	0	160.676
		20d	1196.84	758.148	291.891	1855.08				104.424	173.856	276.288	521.046	100.121	102.114	288.817
				STINGDC+NaHCO3								STINGDC+DMXAA
		0d	0	0	0	0					0	0	0	0	0	0
		10d	174.07	119.493	105.197	47.3584					31.1436	62.1653	115.467	50.3591	99.6019	23.5671
		12d	151.37	151.259	242.352	42.5544					36.88	212.987	137.499	96.2655	125.083	24.861
		15d	367.13	372.523	262.849	112.447					30.7475	186.155	291.786	117.342	200.62	49.9143
		17d	658.985	666.376	476.139	271.319					56.7643	472.17	347.161	146.839	241.622	39.8605
		20d	816.75	1617.71	984.701	1004.69					122.92	148.816	555.462	134.767	249.706	71.8686

## Sheet: Figure 2B
				WT+PBS								WT+cGAMP
		0d	0	0	0	0				0	0	0	0	0	0
		9d	73.743	111.996	310.442	273.861				307.662	201.956	133.887	40.8995	71.6209	81.5663
		11d	135.268	299.333	540.38	337.686				375.85	216.534	195.665	84.252	108.26	189.33
		13d	164.346	370.612	569.234	481.597				298.353	296.885	129.51	46.0404	99.9791	193.884
		15d	364.255	568.269	755.365	386.529				235.275	342.43	143.819	64.7592	126.585	243.347
		17d	468.527	690.715	1265.3	562.139				305.815	425.673	144.54	47.1884	164.446	207.424
		19d	823.674	853.056	1265.3	989.327				376.853	583.786	111.365	40.7642	101.314	261.209
		21d	1446.78	1148.35	1265.3	989.327				287.44	613.474	77.3773	38.9275	145.722	288.519
				STINGDC+PBS								STINGDC+cGAMP
		0d	0	0	0	0	0			0	0	0	0	0	0
		9d	184.248	303.916	176.649	187.6	306.516			13.5	164.515	113.659	97.0933	63.2388	0
		11d	328.357	339.296	422.421	289.663	276.541			73.71	176.693	163.029	138.638	110.843	140.441
		13d	445.103	350.479	469.581	266.096	400.979			186.98	198.215	171.97	159.68	175.582	256.914
		15d	532.661	409.048	498.231	354.851	414.096			248.084	159.124	146.074	142.047	253.088	234.365
		17d	596.202	1024.53	781.792	537.945	768.08			410.207	144.859	162.39	194.203	263.272	414.598
		19d	622.101	904.806	953.555	639.427	1118.72			276.188	102.152	116.192	240.436	563.214	701.849
		21d	1105.56	1073.22	922.329	639.427	1743.53			404.67	81.5491	84.6087	233.885	706.977	584.5

[truncated: 51 more sheets: Figure 2C, Figure 2D, Figure 2E, Figure 2F, Figure 2G, Figure 2H, Figure 2I, Figure 3C, Figure 3D, Figure 3E, Figure 3G, Figure 3H, Figure 3I, Figure 4A, Figure 4C, Figure 4F, Figure 4H, Figure 5E, Figure 6F, Figure 6G …]
